# Supplementary material for: Advancing Pediatric Cochlear Implant Care Through a Multidisciplinary Telehealth Model: Insights from Implementation and Family Perspectives
Source: Children (Basel). 2025 Dec 26;13(1):39. doi: 10.3390/children13010039 (PMC12839940; doi:10.3390/children13010039)
Supplement: Supplementary file 1 [file children-13-00039-s001.zip]

Archive with 1 entries (1 files):
- children-4022147-supplementary.pdf
